# Supplementary material for: Elaphostrongylus and Dictyocaulus infections in Norwegian wild reindeer and red deer populations in relation to summer pasture altitude and climate
Source: Int J Parasitol Parasites Wildl. 2019 Sep 11;10:188–95. doi: 10.1016/j.ijppaw.2019.09.003 (PMC6812011; doi:10.1016/j.ijppaw.2019.09.003)
Supplement: Multimedia component 1 [file mmc1.xml]

<?xml version="1.0" encoding="UTF-8" standalone="no"?><data:data><datasets><author>kjellhandeland@gmail.com</author><type>0</type><dataset><value>1</value><reason>Data will be made available on request</reason><comments/></dataset></datasets></data:data>
